# Supplementary material for: BAF60a-dependent chromatin remodeling preserves β cell function and contributes to the therapeutic benefits of GLP-1R agonists
Source: J Clin Invest. 2025 Oct 2;135(23):e177980. doi: 10.1172/JCI177980 (PMC12646663; doi:10.1172/JCI177980)
Supplement: Supporting data values [file jci-135-177980-s314.xls]

## Sheet: Figure 1I
	Chow			HFD
Smarcd1	1.06	1.01	0.94	0.51	0.45	0.65
Slc2a2	1.02	1.11	0.88	0.58	0.42	0.68
Pdx1	1.07674	1.0693	0.868541	0.681444	0.799221	0.653685
	CTR				ob/ob
Smarcd1	0.881175	1.18715	1.13092	0.845279	0.606046	0.649544	0.5462	0.527594
Slc2a2	0.984525	1.00521	1.05519	0.957603	0.360357	0.276912	0.331596	0.276912
Pdx1	0.890384	1.34957	1.04427	0.796916	0.759173	0.571371	0.651799	0.625248
	CTR			db/db
Smarcd1	1.02814	0.983413	0.989034	0.674361	0.206055	0.350058	0.346857	0.283696
Slc2a2	1.03958	1.06035	0.907178	0.0804725	0.0188248	0.0387776	0.0206669	0.170441
Pdx1	1.0444	0.989069	0.96807	0.573458	0.194111	0.309605	0.209178

## Sheet: Figure 1M
per mouse			per islet
CTR	db/db		CTR	db/db
1.02912	0.771749		1.10296	0.698477
0.711201	0.919744		0.757055	0.694367
1.02635	0.760592		0.987001	0.922403
1.25198	0.565125		1.26947	1.05556
1.07137	0.897875		0.72812	0.744303
1.15812	0.675507		0.590554	0.722048
			0.755062	1.14783
			0.778404	0.928992
			0.703866	0.76838
			1.10384	0.752804
			0.979425	0.598004
			0.995788	0.415784
			1.42399	0.694327
			1.07998	0.612258
			0.973115	0.64261
			1.01663	0.427769
			1.07105	0.923777
			1.25624	0.999304
			1.10695	0.833285
			1.00425	0.711301
			1.27866	1.02171
			1.03759	0.738206
				0.612809

## Sheet: Figure 1K
Chow	HFD		CTR	ob/ob		CTR	db/db
0.829352	0.790186		1.31445	0.557444		0.718815	0.631833
1.17065	0.75138		0.68555	0.279151		0.947581	0.34588
0.906616	0.729015		1.10267	0.683209		1.28037	0.691804
1.07482	0.685057		0.897333	0.715857		1.1054	0.588099
1.01856	0.562115		0.869297	0.546802		0.947832
			1.1307	0.660418

## Sheet: Figure 1O
By islet				By individuals
Normal	Obese	Diabetes		Normal	Obese	Diabetes
1.21282	0.285696	0.212326		1.03687	0.421427	0.362904
0.819846	0.286251	0.269021		0.98331	0.173953	0.256612
1.27961	0.1812	0.434658		0.965076	0.48642	0.143397
1.06997	0.304594	0.716462
0.674219	0.488017	0.023901
1.2835	0.605297	0.398529
1.05385	0.524146	0.798725
0.917672	0.324604	0.204545
0.922675	0.203989	0.450777
0.994376	0.065588	0.08393
0.82874	0.747589	0.274023
0.982704	0.074481	0.051692
0.744254	0.430767	0.111721
1.06941	0.586399	0.048357
0.753147	0.51692	0.078928
1.08331	0.590289	0.386856
0.90989	0.526925

## Sheet: Figure 1Q
By islet			By individuals
Control	Diabetes		Control	Diabetes
1.50695	0.220864		0.551585	1.23538
1.12461	0.105372		0.742716	0.230522
1.76835	0.261727		0.566554	0.348885
0.47889	0.308021		1.37064	0.040641
1.57535	0.631137		0.539617	0.093334
1.66562	0.312227		1.55428	0.291378
0.909693	0.284107		1.40352	0.632587
1.6208	0.246737		0.719845	0.117339
1.88603	0.288484		0.864855	0.835237
1.37826	0.414183		0.633301	0.89371
1.32546	0.332832		0.922036	0.563714
1.82892	0.22889		1.08868	0.605093
1.07977	0.0884699		0.580833	0.6031
1.15941	0.160622		1.10301	0.569187
1.20994	0.621034		1.77631	0.725417
1.14618	0.168299		1.18468	0.552547
1.29675	0.210281		1.2958	0.957042
1.36071	0.170585		0.898231	0.663742
1.56393	0.173797		0.901142	0.786113
2.46203	0.145615		1.2149	0.573677
1.4732	0.0644885		0.586333	0.772081
0.99801	0.0878883
1.07454	0.0768836
1.79485	0.030708
2.43208	0.291903
0.949907	0.3313
1.55701	0.284776
2.15949	0.255535
1.47507	0.427771
1.6379	0.147623
1.70195	0.0459702
1.53342	0.819867
1.00055	0.168606
1.86461	0.187938
0.0879691	0.181888
0.659847	0.309789
0.277861	0.531859
0.76168	0.204328
0.80918	0.333072
0.593201	0.362445
0.447371	0.119218
0.887517	0.0253719
0.828831	0.105902
1.01642	0.480891
0.678842	0.632225
0.930761	0.733817
0.612489	0.278661
0.316491	0.112435
1.15326	0.0534388
0.802469	0.395513
1.05459	0.0332189
0.998037	0.0634701
1.21001	0.097025
0.676192	0.0648924
0.500572	0.174245
0.25364	0.138217
0.429894	0.111793
0.452811	0.0458204
0.283093	0.105153
0.62058	0.382368
0.576131	0.0994597
0.715882	0.280051
0.80083	0.305989
0.315407	0.551131
0.789408	0.370669
0.649771	0.202733
0.676828	0.378681
0.626585	0.789709
0.618058	0.216538
1.391	0.287572
1.34544	0.163471
0.946309	0.324696
0.606372	0.241327
1.11498	0.178241
0.909477	0.45123
0.675458	0.0280255
1.09441	0.0991179
1.06816	0.0828451
0.414853	0.105864
1.35021	0.0247491
1.76541	0.123685
1.19525	0.342897
1.67997	0.331724
1.12247	0.237167
1.81082	0.395847
1.7216	0.251637
0.978548	0.436912
1.13408	0.37227
1.32912	0.513979
1.77964	0.433231
1.12487	0.278068
1.58053	0.392414
0.168447	0.410649
0.162241	0.95435
0.471865	0.846226
0.383294	0.664086
0.329768	0.268788
0.887287	0.284741
0.334259	0.31591
0.124372	0.394448
0.208455	0.496481
0.341912	0.654438
0.345146	1.12899
0.281696	0.382761
0.303784	0.524362
0.405761	0.285813
0.264211	0.278645
0.631092	0.556694
0.400586	0.459883
0.494496	0.288273
0.591621	0.40903
1.01671	0.331727
0.604482	0.28207
0.405242	1.12112
0.678435	0.23144
0.975575	0.395661
0.55215	1.04249
0.531638	0.52012
0.999635	1.1919
0.714579	0.318618
0.561463	0.63122
0.521992	0.979698
0.266761	0.49457
0.598717	0.236328
0.776779	0.0424881
0.685641	0.00382989
0.550708	0.00754316
2.67527	0.00492555
1.73583	0.0138728
1.03323	0.0344616
1.37694	0.00091502
1.23635	0.0127093
1.2736	0.0643337
1.62895	0.0593457
1.10108	0.0103787
0.870356	0.00272696
1.02026	0.0600079
1.11062	0.61345
0.912599	0.561496
0.667125	0.656403
0.547937	1.3235
0.523544	1.18723
0.395042	1.52007
0.414334	1.55411
0.313107	0.467664
0.38207	1.40155
1.50921	1.18524
1.92121	0.366658
1.68905	0.155999
1.61465	0.249909
2.14108	0.227401
1.8966	0.263546
1.51797	0.309559
1.30321	0.0390274
1.35099	0.28683
1.30919	0.452364
1.79737	0.273747
0.796071	0.432406
1.95381	0.313439
1.14965	0.332509
1.4581	0.0398036
0.749615	0.0845964
0.60936	0.0243922
1.05296	0.0080938
1.2634	0.0399144
0.568781	0.0551041
0.63475	0.0072068
0.51157	0.0653045
0.362778	0.0582086
0.877341	0.0233943
0.528755	0.0747287
0.85938	0.0924684
1.28303	0.0580977
0.79208	0.0583194
0.808489	0.0711807
0.916369	0.188152
0.84674	0.109765
0.780327	0.380739
0.690298	0.318318
0.563015	0.16121
0.525651	0.33506
0.405575	0.215094
0.839977	0.336168
0.623996	0.582196
1.08357	0.384066
1.30143	0.587297
0.809598	0.906501
0.421097	0.949187
0.54838	0.382624
1.48038	0.185824
1.53892	0.0837094
1.10696	0.145355
1.64314	0.0859269
1.29711	0.134933
1.09731	0.131385
0.739415	0.082379
0.990432	0.0984556
1.28536	0.128391
1.25553	0.0959055
0.867585	0.341268
0.922578	0.970919
0.777888	1.10685
0.312109	0.98256
0.465336	0.783099
0.686417	0.699944
0.524542	0.956394
0.525984	1.35975
0.96726	0.921913
1.14843	1.11162
0.868139	0.806937
1.02913	1.12437
1.11539	0.731432
1.49746	0.516338
0.953179	0.570444
1.94173
1.83041
1.53792
2.52692
2.13509
0.965264
1.69315
1.56631

## Sheet: Figure 2B
flox/flox	BaβKO
1.14076	0.403321
0.933033	0.297302
0.939523	0.293209

## Sheet: Figure 2E
flox/flox	BaβKO
95	119
104	135
91	130
82	138

## Sheet: Figure 2F
Time (min)	flox/flox					BaβKO
0	72	75	74	63	77	71	84	86	62	124
15	221	249	173	216	257	194	294	218	217	321
30	257	264	253	242	235	298	323	301	366	373
60	172	190	219	171	180	329	267	324	293	360
120	121	116	93	90	130	159	145	184	129	156
AUC	flox/flox	BaβKO
	21007.5	29722.5
	22267.5	28672.5
	21487.5	30787.5
	19552.5	29010
	21720	35017.5

## Sheet: Figure 2G
Time (min)	flox/flox						BaβKO
0	1.37077	1.46552	1.11177	1.2697	1.12441	0.991753	1.13073	0.751711	1.47815	0.947535
15	2.53939	2.79839	1.68661	2.73522	2.47622	1.56659	1.20653	0.770662	1.11809	1.49079

## Sheet: Figure 2H
Time (min)	flox/flox					BaβKO
0	136	119	129	93	118	158	127	119	110
15	106	91	77	61	72	136	64	85	70
30	100	75	80	72	80	94	72	99	77
60	94	62	68	70	82	73	57	78	70
120	103	50	63	69	71	65	61	61	61

[truncated: 65 more sheets: Figure 2I, Figure 2J, Figure 2K, Figure 2L, Figure 3E, Figure 3F, Figure 3G, Figure 4B, Figure 4C, Figure 4D, Figure 4E, Figure 4F, Figure 4G, Figure 4H, Figure 4J, Figure 4N, Figure 4P, Figure 4Q, Figure 4R, Figure 5N …]
